# Supplementary material for: Neural Dynamics of Processing Inflectional Morphology: An fMRI Study on Korean Inflected Verbs
Source: Brain Sci. 2024 Jul 26;14(8):752. doi: 10.3390/brainsci14080752 (PMC11352235; doi:10.3390/brainsci14080752)
Supplement: Supplementary file 1 [file brainsci-14-00752-s001.zip]

Archive with 1 entries (1 files):
- brainsci-3100598-supplementary.pdf
